# Supplementary material for: Assessment and Models of Insect Damage to Cones and Seeds of Pinus strobiformis in the Sierra Madre Occidental, Mexico
Source: Front Plant Sci. 2021 Apr 29;12:628795. doi: 10.3389/fpls.2021.628795 (PMC8116514; doi:10.3389/fpls.2021.628795)
Supplement: Supplementary file 1 [file Data_Sheet_1.xlsx]

## Sheet: Data
Plot ID	Tag #	Slope	Aspect	AspectCos	Lat	Long	Elevation	DBH	Height	HBLC	HBLLC	dieback	shootdeath	leadercondition	Reg_strob	Pres_Ribes	Cupressus	Plumholtzii	Parizonica	Pcooperi	Pdurangensis	Pengelmannii	Pleiophylla	Ppseudostrobus	Pstrobiformis	Pteocote	Quercusfulva	Quercussideroxyla	Arctostaphylospungens	Juniperusdeppeana	Arbutusxalapensis	Castillejaangustifolia	Montanoagrandiflora	Filicopsida	EC	Nitrate	Phosphorus	Organic_matter	PerSat	Sand	Silt	Clay	Density	pH	Calcium	Magnesium	Sodium	Potassium	Iron
CUM	105	55	96.25	-0.108867	20.371	104.992	2369	49.3	32	8	8	0	0	0	1	1	0	0	0	0	0	0	0	0	0	0	0	0	0	1	0	1	1	0	2.03	609.78	76.66	28.92	144	62.7	25.28	12.02	0.52	3.46	936	114	93	2628	74.88
CUM	103	74	129.5	-0.636078	20.3714	104.992	2369	54.3	29	12	9	0	0	0	1	1	0	0	0	0	0	0	0	0	0	0	0	0	0	1	0	1	1	0	2.03	609.78	76.66	28.92	144	62.7	25.28	12.02	0.52	3.46	936	114	93	2628	74.88
CUM	101	70	122.5	-0.5373	20.3715	104.992	2369	55.6	24	6	6	0	0	0	1	1	0	0	0	0	0	0	0	0	0	0	0	0	0	1	0	1	1	0	2.03	609.78	76.66	28.92	144	62.7	25.28	12.02	0.52	3.46	936	114	93	2628	74.88
FLO	95	23	40.25	0.763232	23.5574	104.711	2729	22	9	1	2	0	0	0	0	0	0	0	0	1	1	0	0	0	0	0	0	0	1	0	0	0	0	0	2.55	558.78	26.26	6.04	56	84.7	1.28	14.02	0.87	5.1	2442	198	47	467	54.48
FLO	93	55	96.25	-0.108867	23.5614	104.715	2729	32	16.1	8	6.2	0	0	0	0	0	0	0	0	1	1	0	0	0	0	0	0	0	1	0	0	0	0	0	2.55	558.78	26.26	6.04	56	84.7	1.28	14.02	0.87	5.1	2442	198	47	467	54.48
FLO	91	24	42	0.743145	23.5619	104.715	2729	37.6	23	10	12	0	0	0	0	0	0	0	0	1	1	0	0	0	0	0	0	0	1	0	0	0	0	0	2.55	558.78	26.26	6.04	56	84.7	1.28	14.02	0.87	5.1	2442	198	47	467	54.48
FLO	89	31	54.25	0.58425	23.5635	104.715	2729	37.4	15	2	2	0	0	0	0	0	0	0	0	1	1	0	0	0	0	0	0	0	1	0	0	0	0	0	2.55	558.78	26.26	6.04	56	84.7	1.28	14.02	0.87	5.1	2442	198	47	467	54.48
FLO	97	5	8.75	0.988362	23.5648	104.717	2729	23	14	2.5	2.5	0	0	0	0	0	0	0	0	1	1	0	0	0	0	0	0	0	1	0	0	0	0	0	2.55	558.78	26.26	6.04	56	84.7	1.28	14.02	0.87	5.1	2442	198	47	467	54.48
BRI	87	25	43.75	0.722364	23.6638	105.414	2754	37.6	21	8	6.2	0	0	0	1	1	0	0	0	1	0	0	0	0	0	0	0	0	0	0	1	0	0	0	3.08	614.21	68.81	17.76	91	62.7	23.28	14.02	0.6	3.87	1368	108	47	673.5	51.6
BRI	85	19	33.25	0.836286	23.6721	105.461	2754	46.8	21.5	12	8	0	0	0	1	1	0	0	0	1	0	0	0	0	0	0	0	0	0	0	1	0	0	0	3.08	614.21	68.81	17.76	91	62.7	23.28	14.02	0.6	3.87	1368	108	47	673.5	51.6
BRI	79	30	52.5	0.608761	23.6723	105.459	2754	44.6	21.5	8	8	0	0	0	1	1	0	0	0	1	0	0	0	0	0	0	0	0	0	0	1	0	0	0	3.08	614.21	68.81	17.76	91	62.7	23.28	14.02	0.6	3.87	1368	108	47	673.5	51.6
BRI	81	9	15.75	0.962455	23.6728	105.458	2754	40	20	7.7	4	0	0	0	1	1	0	0	0	1	0	0	0	0	0	0	0	0	0	0	1	0	0	0	3.08	614.21	68.81	17.76	91	62.7	23.28	14.02	0.6	3.87	1368	108	47	673.5	51.6
BRI	83	23	40.25	0.763232	23.6739	105.459	2754	60.3	23	6.2	10	0	0	0	1	1	0	0	0	1	0	0	0	0	0	0	0	0	0	0	1	0	0	0	3.08	614.21	68.81	17.76	91	62.7	23.28	14.02	0.6	3.87	1368	108	47	673.5	51.6
COS	107	5	8.75	0.988362	23.7078	105.572	2466	56.5	20	20	6	0	0	0	0	0	0	0	0	1	0	0	0	0	0	0	0	0	0	1	0	0	0	0	1.39	471.19	26.26	12.27	90	64.7	23.28	12.02	0.76	5.04	2424	240	54	359.5	35.04
COS	109	4	7	0.992546	23.7087	105.573	2466	30.8	20	4	18	0	0	0	0	0	0	0	0	1	0	0	0	0	0	0	0	0	0	1	0	0	0	0	1.39	471.19	26.26	12.27	90	64.7	23.28	12.02	0.76	5.04	2424	240	54	359.5	35.04
COS	113	13	22.75	0.922201	23.7091	105.571	2466	46.3	24	8	8	0	0	0	0	0	0	0	0	1	0	0	0	0	0	0	0	0	0	1	0	0	0	0	1.39	471.19	26.26	12.27	90	64.7	23.28	12.02	0.76	5.04	2424	240	54	359.5	35.04
COS	111	3	5.25	0.995805	23.7096	105.573	2466	32.5	16	7.6	6	0	0	0	0	0	0	0	0	1	0	0	0	0	0	0	0	0	0	1	0	0	0	0	1.39	471.19	26.26	12.27	90	64.7	23.28	12.02	0.76	5.04	2424	240	54	359.5	35.04
SAL	115	40	70	0.34202	23.7464	105.386	2581	55.5	20	8	8	0	0	0	1	0	0	0	0	1	0	0	1	0	0	1	0	0	0	1	0	0	0	0	0.44	157.43	17.2	1.65	52	52.7	27.28	20.02	1.01	5.59	3258	426	60	454	30.48
SAL	117	50	87.5	0.0436194	23.7483	105.385	2581	37.5	17	4	4	0	0	0	1	0	0	0	0	1	0	0	1	0	0	1	0	0	0	1	0	0	0	0	0.44	157.43	17.2	1.65	52	52.7	27.28	20.02	1.01	5.59	3258	426	60	454	30.48
SAL	119	40	70	0.34202	23.7493	105.384	2581	99.5	23.5	5	5	0	0	0	1	0	0	0	0	1	0	0	1	0	0	1	0	0	0	1	0	0	0	0	0.44	157.43	17.2	1.65	52	52.7	27.28	20.02	1.01	5.59	3258	426	60	454	30.48
SAL	121	50	87.5	0.0436194	23.7499	105.384	2581	62	16	2.5	2.5	0	0	0	1	0	0	0	0	1	0	0	1	0	0	1	0	0	0	1	0	0	0	0	0.44	157.43	17.2	1.65	52	52.7	27.28	20.02	1.01	5.59	3258	426	60	454	30.48
SAL	123	30	52.5	0.608761	23.7516	105.384	2581	39	19.5	5	5	0	0	0	1	0	0	0	0	1	0	0	1	0	0	1	0	0	0	1	0	0	0	0	0.44	157.43	17.2	1.65	52	52.7	27.28	20.02	1.01	5.59	3258	426	60	454	30.48
BOR	73	2	3.5	0.998135	23.7726	105.724	2709	47.7	15.3	2.1	2.2	0	0	0	0	0	0	0	0	1	1	0	0	0	0	0	0	0	0	1	0	0	0	0	2.96	1084.3	36.52	16.29	91	58.7	23.28	18.02	0.64	4.36	1866	240	47	747.5	61.68
BOR	77	2	3.5	0.998135	23.7727	105.723	2709	44	18	2	1.9	0	0	0	0	0	0	0	0	1	1	0	0	0	0	0	0	0	0	1	0	0	0	0	2.96	1084.3	36.52	16.29	91	58.7	23.28	18.02	0.64	4.36	1866	240	47	747.5	61.68
BOR	71	1	1.75	0.999534	23.7729	105.724	2709	50.5	20	2.9	2.1	0	0	0	0	0	0	0	0	1	1	0	0	0	0	0	0	0	0	1	0	0	0	0	2.96	1084.3	36.52	16.29	91	58.7	23.28	18.02	0.64	4.36	1866	240	47	747.5	61.68
BOR	75	2	3.5	0.998135	23.7729	105.723	2709	41	17	2.6	2.6	0	0	0	0	0	0	0	0	1	1	0	0	0	0	0	0	0	0	1	0	0	0	0	2.96	1084.3	36.52	16.29	91	58.7	23.28	18.02	0.64	4.36	1866	240	47	747.5	61.68
TAA	21	7	12.25	0.977231	24.1974	105.462	2361	38.1	12.4	3.8	3.5	0	0	0	1	0	0	0	0	1	0	0	1	0	1	0	0	0	0	0	1	0	0	0	1.22	345.91	37.42	7.87	78	52.7	33.28	14.02	0.67	5.43	4038	342	42	1650	51.6
TAA	25	70	122.5	-0.5373	24.1988	105.456	2361	43.6	19.4	9	7.2	0	0	0	1	0	0	0	0	1	0	0	1	0	1	0	0	0	0	0	1	0	0	0	1.22	345.91	37.42	7.87	78	52.7	33.28	14.02	0.67	5.43	4038	342	42	1650	51.6
TAA	24	25	43.75	0.722364	24.199	105.458	2361	44.3	15	4	3	0	0	0	1	0	0	0	0	1	0	0	1	0	1	0	0	0	0	0	1	0	0	0	1.22	345.91	37.42	7.87	78	52.7	33.28	14.02	0.67	5.43	4038	342	42	1650	51.6
TAA	22	52	91	-0.0174524	24.1994	105.462	2361	36	15	1.7	1.5	0	0	0	1	0	0	0	0	1	0	0	1	0	1	0	0	0	0	0	1	0	0	0	1.22	345.91	37.42	7.87	78	52.7	33.28	14.02	0.67	5.43	4038	342	42	1650	51.6
TAA	23	55	96.25	-0.108867	24.2007	105.46	2361	46.2	21.4	5.6	5.6	0	0	0	1	0	0	0	0	1	0	0	1	0	1	0	0	0	0	0	1	0	0	0	1.22	345.91	37.42	7.87	78	52.7	33.28	14.02	0.67	5.43	4038	342	42	1650	51.6
ADP	5	14	24.5	0.909961	24.4018	105.861	2677	30.9	16	4.2	2.3	0	0	0	1	0	0	0	0	0	1	0	0	0	1	1	0	0	0	1	1	0	0	0	1.99	768.69	45.27	10.07	53	66.7	21.28	12.02	0.82	4.88	2010	186	37	411.5	35.2
ADP	3	12	21	0.93358	24.4022	105.862	2677	34	16.2	3.5	3	0	0	0	1	0	0	0	0	0	1	0	0	0	1	1	0	0	0	1	1	0	0	0	1.99	768.69	45.27	10.07	53	66.7	21.28	12.02	0.82	4.88	2010	186	37	411.5	35.2
ADP	4	8	14	0.970296	24.4023	105.878	2677	30.6	15.6	4.8	3.4	0	0	0	1	0	0	0	0	0	1	0	0	0	1	1	0	0	0	1	1	0	0	0	1.99	768.69	45.27	10.07	53	66.7	21.28	12.02	0.82	4.88	2010	186	37	411.5	35.2
ADP	1	12	21	0.93358	24.4036	105.854	2677	27.8	16	5	5	0	0	0	1	0	0	0	0	0	1	0	0	0	1	1	0	0	0	1	1	0	0	0	1.99	768.69	45.27	10.07	53	66.7	21.28	12.02	0.82	4.88	2010	186	37	411.5	35.2
ADP	2	22	38.5	0.782608	24.4041	105.854	2677	35.5	15	6.6	6.6	0	0	0	1	0	0	0	0	0	1	0	0	0	1	1	0	0	0	1	1	0	0	0	1.99	768.69	45.27	10.07	53	66.7	21.28	12.02	0.82	4.88	2010	186	37	411.5	35.2
EVA	15	32	56	0.559193	24.4286	105.713	2488	43.3	12.6	2.6	2.4	0	0	0	1	0	0	0	0	1	0	0	1	0	1	1	0	0	0	0	0	0	0	0	0.25	66.89	38.63	7.51	69	64.7	23.28	12.02	0.8	4.84	666	102	32	243.5	61.68
EVA	14	14	24.5	0.909961	24.429	105.713	2488	37.2	18	7	6.2	0	0	0	1	0	0	0	0	1	0	0	1	0	1	1	0	0	0	0	0	0	0	0	0.25	66.89	38.63	7.51	69	64.7	23.28	12.02	0.8	4.84	666	102	32	243.5	61.68
EVA	11	9	15.75	0.962455	24.4317	105.716	2488	27	16	3.4	3	0	0	0	1	0	0	0	0	1	0	0	1	0	1	1	0	0	0	0	0	0	0	0	0.25	66.89	38.63	7.51	69	64.7	23.28	12.02	0.8	4.84	666	102	32	243.5	61.68
EVA	12	8	14	0.970296	24.4326	105.716	2488	32.3	12.4	4	3.6	0	0	0	1	0	0	0	0	1	0	0	1	0	1	1	0	0	0	0	0	0	0	0	0.25	66.89	38.63	7.51	69	64.7	23.28	12.02	0.8	4.84	666	102	32	243.5	61.68
EVA	13	8	14	0.970296	24.4331	105.716	2488	47.3	19.8	5.8	5.8	0	0	0	1	0	0	0	0	1	0	0	1	0	1	1	0	0	0	0	0	0	0	0	0.25	66.89	38.63	7.51	69	64.7	23.28	12.02	0.8	4.84	666	102	32	243.5	61.68
LAS	31	15	26.25	0.896873	24.9802	105.902	2526	35.5	14.4	5.6	3.8	0	0	0	1	0	0	0	0	1	0	0	0	0	1	1	0	0	1	0	0	0	0	0	0.32	29.57	37.73	7.51	76	70.7	17.28	12.02	0.93	5.05	1056	114	44	317	54.48
LAS	32	25	43.75	0.722364	24.9811	105.901	2526	20.4	7.5	2.5	2.4	0	0	0	1	0	0	0	0	1	0	0	0	0	1	1	0	0	1	0	0	0	0	0	0.32	29.57	37.73	7.51	76	70.7	17.28	12.02	0.93	5.05	1056	114	44	317	54.48
LAS	33	7	12.25	0.977231	24.9882	105.898	2526	23.8	13	2.5	2	0	0	0	1	0	0	0	0	1	0	0	0	0	1	1	0	0	1	0	0	0	0	0	0.32	29.57	37.73	7.51	76	70.7	17.28	12.02	0.93	5.05	1056	114	44	317	54.48
LAS	34	16	28	0.882948	24.9885	105.897	2526	29.4	15.2	3.7	3.5	0	0	0	1	0	0	0	0	1	0	0	0	0	1	1	0	0	1	0	0	0	0	0	0.32	29.57	37.73	7.51	76	70.7	17.28	12.02	0.93	5.05	1056	114	44	317	54.48
LAS	35	10	17.5	0.953717	24.9916	105.895	2526	46.1	15	4	2.5	0	0	0	1	0	0	0	0	1	0	0	0	0	1	1	0	0	1	0	0	0	0	0	0.32	29.57	37.73	7.51	76	70.7	17.28	12.02	0.93	5.05	1056	114	44	317	54.48
THS	43	20	35	0.819152	25.1144	106.168	2394	45.5	19	8	5	0	0	0	1	0	0	0	0	0	0	0	1	0	1	1	0	0	1	0	1	0	0	0	0.71	317.08	84.81	13.36	138	68.7	19.28	12.02	0.69	6.17	4260	480	55	467	74.88
THS	44	40	70	0.34202	25.1144	106.167	2394	46	22	9	7	0	0	0	1	0	0	0	0	0	0	0	1	0	1	1	0	0	1	0	1	0	0	0	0.71	317.08	84.81	13.36	138	68.7	19.28	12.02	0.69	6.17	4260	480	55	467	74.88
THS	45	42	73.5	0.284015	25.1153	106.166	2394	53.8	20	11.4	9	0	0	0	1	0	0	0	0	0	0	0	1	0	1	1	0	0	1	0	1	0	0	0	0.71	317.08	84.81	13.36	138	68.7	19.28	12.02	0.69	6.17	4260	480	55	467	74.88
THS	42	35	61.25	0.480989	25.1154	106.168	2394	35.6	16.4	3.6	3.2	0	0	0	1	0	0	0	0	0	0	0	1	0	1	1	0	0	1	0	1	0	0	0	0.71	317.08	84.81	13.36	138	68.7	19.28	12.02	0.69	6.17	4260	480	55	467	74.88
THS	41	45	78.75	0.19509	25.1156	106.169	2394	26.6	14.4	3.2	2.4	0	0	0	1	0	0	0	0	0	0	0	1	0	1	1	0	0	1	0	1	0	0	0	0.71	317.08	84.81	13.36	138	68.7	19.28	12.02	0.69	6.17	4260	480	55	467	74.88
VAS	52	34	59.5	0.507538	25.1258	106.362	2388	88.3	22	6.2	6.2	0	0	0	1	0	0	0	0	0	1	0	1	0	1	1	0	0	0	1	0	0	0	0	1.46	613.47	120.72	11.53	77	68.7	17.28	14.02	0.7	4.8	1494	138	50	902	35.04
VAS	51	39	68.25	0.370557	25.126	106.363	2388	65.6	16	7.8	7.8	0	0	0	1	0	0	0	0	0	1	0	1	0	1	1	0	0	0	1	0	0	0	0	1.46	613.47	120.72	11.53	77	68.7	17.28	14.02	0.7	4.8	1494	138	50	902	35.04
VAS	53	34	59.5	0.507538	25.1261	106.361	2388	48.8	15.2	2.1	1.5	0	0	0	1	0	0	0	0	0	1	0	1	0	1	1	0	0	0	1	0	0	0	0	1.46	613.47	120.72	11.53	77	68.7	17.28	14.02	0.7	4.8	1494	138	50	902	35.04
VAS	54	19	33.25	0.836286	25.1266	106.358	2388	55.3	20.4	6.4	5.8	0	0	0	1	0	0	0	0	0	1	0	1	0	1	1	0	0	0	1	0	0	0	0	1.46	613.47	120.72	11.53	77	68.7	17.28	14.02	0.7	4.8	1494	138	50	902	35.04
ZAT	61	67	117.25	-0.457874	25.3308	106.072	2483	50.4	24.2	10.2	10.2	0	0	0	1	0	0	0	1	0	0	0	1	0	1	0	0	0	0	0	1	0	0	0	0.46	54.33	43.46	17.02	130	74.7	13.28	12.02	0.62	6.17	6132	492	62	4107	211.2
ZAT	62	28	49	0.656059	25.3313	106.072	2483	46.6	27.6	7.2	4.4	0	0	0	1	0	0	0	1	0	0	0	1	0	1	0	0	0	0	0	1	0	0	0	0.46	54.33	43.46	17.02	130	74.7	13.28	12.02	0.62	6.17	6132	492	62	4107	211.2
ZAT	63	44.5	77.875	0.210045	25.3314	106.071	2483	35.2	20.4	9	6.8	0	0	0	1	0	0	0	1	0	0	0	1	0	1	0	0	0	0	0	1	0	0	0	0.46	54.33	43.46	17.02	130	74.7	13.28	12.02	0.62	6.17	6132	492	62	4107	211.2
ZAT	65	28	49	0.656059	25.3318	106.073	2483	40	16.8	6.8	6.8	0	0	0	1	0	0	0	1	0	0	0	1	0	1	0	0	0	0	0	1	0	0	0	0.46	54.33	43.46	17.02	130	74.7	13.28	12.02	0.62	6.17	6132	492	62	4107	211.2
ZAT	64	16	28	0.882948	25.332	106.072	2483	32.9	17.6	7.5	6	0	0	0	1	0	0	0	1	0	0	0	1	0	1	0	0	0	0	0	1	0	0	0	0.46	54.33	43.46	17.02	130	74.7	13.28	12.02	0.62	6.17	6132	492	62	4107	211.2
EDT	1146	4.2	2.4	0.999123	25.4623	106.942	2415	32.7858	20.7	7.1	11.7	0	0	0	1	0	0	0	1	0	1	0	0	0	0	0	0	1	1	1	1	0	0	0	1.6	553.24	31.69	12.63	77	60.7	25.28	14.02	0.69	4.8	1422	234	57	439.5	66.24
EDT	1147	10.4	5.9	0.994703	25.4629	106.942	2415	33.4225	18	3.9	4.5	0	0	0	1	0	0	0	1	0	1	0	0	0	0	0	0	1	1	1	1	0	0	0	1.6	553.24	31.69	12.63	77	60.7	25.28	14.02	0.69	4.8	1422	234	57	439.5	66.24
EDT	1148	21.4	12.1	0.977783	25.4633	106.942	2415	36.6056	15	3.1	3.1	0	0	0	1	0	0	0	1	0	1	0	0	0	0	0	0	1	1	1	1	0	0	0	1.6	553.24	31.69	12.63	77	60.7	25.28	14.02	0.69	4.8	1422	234	57	439.5	66.24
EDT	1149	17.2	9.8	0.985408	25.4634	106.942	2415	27.0563	15.3	2.5	6.3	0	0	0	1	0	0	0	1	0	1	0	0	0	0	0	0	1	1	1	1	0	0	0	1.6	553.24	31.69	12.63	77	60.7	25.28	14.02	0.69	4.8	1422	234	57	439.5	66.24
EDT	1150	4.4	2.6	0.998971	25.4635	106.941	2415	44.5633	22	3.3	5.2	0	0	0	1	0	0	0	1	0	1	0	0	0	0	0	0	1	1	1	1	0	0	0	1.6	553.24	31.69	12.63	77	60.7	25.28	14.02	0.69	4.8	1422	234	57	439.5	66.24
BLO	1136	7.9	4.8	0.996493	26.0195	106.761	2624	28.6478	17.6	3.4	3.4	0	0	0	0	1	0	0	1	0	1	0	0	0	0	0	0	1	0	0	0	0	0	0	1.08	470.08	61.87	8.6	100	58.7	27.28	14.02	0.69	5.46	1290	132	41	371	60.96
BLO	1137	20.4	11.5	0.979925	26.0196	106.761	2624	43.29	20	4.9	6.5	0	0	0	0	1	0	0	1	0	1	0	0	0	0	0	0	1	0	0	0	0	0	0	1.08	470.08	61.87	8.6	100	58.7	27.28	14.02	0.69	5.46	1290	132	41	371	60.96
BLO	1138	8.1	4.7	0.996637	26.0202	106.761	2624	23.5549	15	3.1	7.8	0	0	0	0	1	0	0	1	0	1	0	0	0	0	0	0	1	0	0	0	0	0	0	1.08	470.08	61.87	8.6	100	58.7	27.28	14.02	0.69	5.46	1290	132	41	371	60.96
BLO	1139	5.5	3.2	0.998441	26.0205	106.759	2624	29.6028	9	2.7	4.4	0	0	0	0	1	0	0	1	0	1	0	0	0	0	0	0	1	0	0	0	0	0	0	1.08	470.08	61.87	8.6	100	58.7	27.28	14.02	0.69	5.46	1290	132	41	371	60.96
BLO	1140	4.5	2.6	0.998971	26.0207	106.758	2624	40.107	19	4.4	4.4	0	0	0	0	1	0	0	1	0	1	0	0	0	0	0	0	1	0	0	0	0	0	0	1.08	470.08	61.87	8.6	100	58.7	27.28	14.02	0.69	5.46	1290	132	41	371	60.96
EPO	1145	5.1	2.1	0.999328	26.0727	106.976	2592	28.0112	16	6	6	0	0	0	1	0	0	0	1	0	0	0	0	0	1	0	0	1	1	1	1	0	0	0	1.59	475.63	30.48	3.11	59	50.7	31.28	18.02	0.85	4.55	1200	198	73	389.5	30.72
EPO	1144	9.6	5.5	0.995396	26.0732	106.977	2592	36.6056	18.5	5.2	5.2	0	0	0	1	0	0	0	1	0	0	0	0	0	1	0	0	1	1	1	1	0	0	0	1.59	475.63	30.48	3.11	59	50.7	31.28	18.02	0.85	4.55	1200	198	73	389.5	30.72
EPO	1143	8.4	4.8	0.996493	26.0737	106.978	2592	33.4225	18	6.3	6.3	0	0	0	1	0	0	0	1	0	0	0	0	0	1	0	0	1	1	1	1	0	0	0	1.59	475.63	30.48	3.11	59	50.7	31.28	18.02	0.85	4.55	1200	198	73	389.5	30.72
EPO	1142	1.9	1.1	0.999816	26.074	106.979	2592	47.7464	20.2	10.2	10.2	0	0	0	1	0	0	0	1	0	0	0	0	0	1	0	0	1	1	1	1	0	0	0	1.59	475.63	30.48	3.11	59	50.7	31.28	18.02	0.85	4.55	1200	198	73	389.5	30.72
EPO	1141	10.5	6	0.994522	26.0743	106.978	2592	44.5633	20	7	7	0	0	0	1	0	0	0	1	0	0	0	0	0	1	0	0	1	1	1	1	0	0	0	1.59	475.63	30.48	3.11	59	50.7	31.28	18.02	0.85	4.55	1200	198	73	389.5	30.72
SPC	1128	25.6	14.4	0.968583	26.174	106.608	2679	37.2422	17	5.5	5.5	0	0	0	1	0	0	0	1	0	0	0	0	0	0	0	0	0	0	0	0	0	0	0	0.83	229.5	154.82	4.58	61	62.7	25.28	12.02	0.93	5.52	3462	816	78	1564	81.12
SPC	1127	14.2	8.1	0.990024	26.1743	106.609	2679	18.4619	9	2.8	2.8	0	0	0	1	0	0	0	1	0	0	0	0	0	0	0	0	0	0	0	0	0	0	0	0.83	229.5	154.82	4.58	61	62.7	25.28	12.02	0.93	5.52	3462	816	78	1564	81.12
SPC	1129	15.2	8.6	0.988756	26.1744	106.607	2679	30.5577	15	2.8	4	15	2	1	1	0	0	0	1	0	0	0	0	0	0	0	0	0	0	0	0	0	0	0	0.83	229.5	154.82	4.58	61	62.7	25.28	12.02	0.93	5.52	3462	816	78	1564	81.12
SPC	1130	35.9	19.8	0.940881	26.1745	106.607	2679	39.7886	18	4.1	5.6	0	0	0	1	0	0	0	1	0	0	0	0	0	0	0	0	0	0	0	0	0	0	0	0.83	229.5	154.82	4.58	61	62.7	25.28	12.02	0.93	5.52	3462	816	78	1564	81.12
SPC	1126	22.4	12.6	0.975917	26.1755	106.61	2679	28.6478	12	2.2	2.2	10	1	1	1	0	0	0	1	0	0	0	0	0	0	0	0	0	0	0	0	0	0	0	0.83	229.5	154.82	4.58	61	62.7	25.28	12.02	0.93	5.52	3462	816	78	1564	81.12
PIL	1101	36.8	42.5	0.737277	26.3033	106.422	2793	11.1408	11	2.7	2	0	0	0	1	0	0	0	1	0	0	0	0	0	1	0	0	1	1	1	1	0	0	0	1.24	410.21	122.23	4.58	59	56.7	29.28	14.02	0.84	5.4	1614	162	39	396	43.44
PIL	1102	28.2	17	0.956305	26.3036	106.421	2793	38.1971	22	8.4	8.4	0	0	0	1	0	0	0	1	0	0	0	0	0	1	0	0	1	1	1	1	0	0	0	1.24	410.21	122.23	4.58	59	56.7	29.28	14.02	0.84	5.4	1614	162	39	396	43.44
PIL	1103	20.2	11.5	0.979925	26.3047	106.421	2793	25.4647	15	6	7	0	0	0	1	0	0	0	1	0	0	0	0	0	1	0	0	1	1	1	1	0	0	0	1.24	410.21	122.23	4.58	59	56.7	29.28	14.02	0.84	5.4	1614	162	39	396	43.44
PIL	1104	7.7	24.5	0.909961	26.3051	106.422	2793	25.4647	12.3	2.3	2.3	0	0	0	1	0	0	0	1	0	0	0	0	0	1	0	0	1	1	1	1	0	0	0	1.24	410.21	122.23	4.58	59	56.7	29.28	14.02	0.84	5.4	1614	162	39	396	43.44
PIL	1105	10.4	9.4	0.986572	26.3054	106.422	2793	28.6478	11	2.7	3.1	0	0	0	1	0	0	0	1	0	0	0	0	0	1	0	0	1	1	1	1	0	0	0	1.24	410.21	122.23	4.58	59	56.7	29.28	14.02	0.84	5.4	1614	162	39	396	43.44
LLJ	1116	37.4	20.5	0.936672	26.4926	106.479	2692	31.8309	15.8	2.3	6.3	0	0	0	1	0	0	0	1	0	1	0	0	0	0	0	0	1	1	1	0	0	0	1	1.77	432.39	41.65	6.04	59	60.7	27.28	12.02	0.95	4.96	2004	204	55	426.5	94.08
LLJ	1117	5.5	3.2	0.998441	26.4934	106.48	2692	37.2422	22.6	3.1	6	0	0	0	1	0	0	0	1	0	1	0	0	0	0	0	0	1	1	1	0	0	0	1	1.77	432.39	41.65	6.04	59	60.7	27.28	12.02	0.95	4.96	2004	204	55	426.5	94.08
LLJ	1120	10.7	6.1	0.994338	26.4935	106.479	2692	25.4647	12.3	1.8	1.8	0	0	0	1	0	0	0	1	0	1	0	0	0	0	0	0	1	1	1	0	0	0	1	1.77	432.39	41.65	6.04	59	60.7	27.28	12.02	0.95	4.96	2004	204	55	426.5	94.08
LLJ	1118	7.8	4.4	0.997053	26.4948	106.481	2692	33.1042	9.9	3.9	3.9	20	3	1	1	0	0	0	1	0	1	0	0	0	0	0	0	1	1	1	0	0	0	1	1.77	432.39	41.65	6.04	59	60.7	27.28	12.02	0.95	4.96	2004	204	55	426.5	94.08
LLJ	1119	10.4	5.9	0.994703	26.4953	106.482	2692	44.5633	24.1	5	12.2	0	0	0	1	0	0	0	1	0	1	0	0	0	0	0	0	1	1	1	0	0	0	1	1.77	432.39	41.65	6.04	59	60.7	27.28	12.02	0.95	4.96	2004	204	55	426.5	94.08
RAG	1115	27.4	15.4	0.964095	26.5443	106.317	2572	17.507	10.1	1.9	4.1	0	0	0	1	0	0	1	1	0	0	0	0	0	0	0	0	1	1	1	1	0	0	0	0.88	220.63	30.78	4.21	58	74.7	13.28	12.02	1.01	6.07	2430	162	54	290	36
RAG	1114	2.5	1.4	0.999701	26.545	106.317	2572	20.6901	11.6	3	5.6	0	0	0	1	0	0	1	1	0	0	0	0	0	0	0	0	1	1	1	1	0	0	0	0.88	220.63	30.78	4.21	58	74.7	13.28	12.02	1.01	6.07	2430	162	54	290	36
RAG	1113	51.5	27.2	0.889416	26.5456	106.318	2572	24.1915	12.7	3.8	6.4	0	0	0	1	0	0	1	1	0	0	0	0	0	0	0	0	1	1	1	1	0	0	0	0.88	220.63	30.78	4.21	58	74.7	13.28	12.02	1.01	6.07	2430	162	54	290	36
RAG	1112	5.9	3.7	0.997916	26.5462	106.318	2572	21.0084	12	2.4	3.4	0	0	0	1	0	0	1	1	0	0	0	0	0	0	0	0	1	1	1	1	0	0	0	0.88	220.63	30.78	4.21	58	74.7	13.28	12.02	1.01	6.07	2430	162	54	290	36
RAG	1111	3.6	2.1	0.999328	26.5471	106.319	2572	20.0535	12.4	1	1	0	0	0	1	0	0	1	1	0	0	0	0	0	0	0	0	1	1	1	1	0	0	0	0.88	220.63	30.78	4.21	58	74.7	13.28	12.02	1.01	6.07	2430	162	54	290	36
CAB	1176	17.1	9.7	0.985703	26.7548	107.28	2547	26.4197	10.2	3.2	5.2	0	0	0	1	0	0	0	1	0	1	0	0	0	0	0	1	0	1	1	1	0	0	0	1.46	674.08	85.11	12.63	85	68.7	19.28	12.02	0.68	5.25	2094	222	114	534	40.48
CAB	1177	16.1	9.2	0.987136	26.7556	107.28	2547	25.783	10	2	2	0	0	0	1	0	0	0	1	0	1	0	0	0	0	0	1	0	1	1	1	0	0	0	1.46	674.08	85.11	12.63	85	68.7	19.28	12.02	0.68	5.25	2094	222	114	534	40.48
CAB	1178	12.3	7	0.992546	26.7572	107.279	2547	35.9689	14	2.4	4	0	0	0	1	0	0	0	1	0	1	0	0	0	0	0	1	0	1	1	1	0	0	0	1.46	674.08	85.11	12.63	85	68.7	19.28	12.02	0.68	5.25	2094	222	114	534	40.48
CAB	1179	45	24.2	0.91212	26.7581	107.279	2547	38.1971	20	6.5	6.5	0	0	0	1	0	0	0	1	0	1	0	0	0	0	0	1	0	1	1	1	0	0	0	1.46	674.08	85.11	12.63	85	68.7	19.28	12.02	0.68	5.25	2094	222	114	534	40.48
CAB	1180	22.1	12.4	0.976672	26.7605	107.277	2547	54.1126	23	8	8.3	10	2	1	1	0	0	0	1	0	1	0	0	0	0	0	1	0	1	1	1	0	0	0	1.46	674.08	85.11	12.63	85	68.7	19.28	12.02	0.68	5.25	2094	222	114	534	40.48
RCH	1151	35	19.3	0.943801	26.8242	106.788	2344	28.6478	18	6	6	0	0	0	1	0	0	0	1	0	0	0	1	0	0	0	0	1	1	1	0	0	0	1	1.55	437.93	30.18	5.31	62	58.7	27.28	14.02	0.97	5.25	1950	234	81	449	51.36
RCH	1153	40.5	22	0.927184	26.8249	106.789	2344	31.8309	19	5	5	15	1	1	1	0	0	0	1	0	0	0	1	0	0	0	0	1	1	1	0	0	0	1	1.55	437.93	30.18	5.31	62	58.7	27.28	14.02	0.97	5.25	1950	234	81	449	51.36
RCH	1152	54.3	28.5	0.878817	26.8251	106.789	2344	47.7464	22	5.3	6.2	20	2	1	1	0	0	0	1	0	0	0	1	0	0	0	0	1	1	1	0	0	0	1	1.55	437.93	30.18	5.31	62	58.7	27.28	14.02	0.97	5.25	1950	234	81	449	51.36
RCH	1154	71.1	35.4	0.815128	26.8253	106.79	2344	45.5182	21	6	7.6	0	0	0	1	0	0	0	1	0	0	0	1	0	0	0	0	1	1	1	0	0	0	1	1.55	437.93	30.18	5.31	62	58.7	27.28	14.02	0.97	5.25	1950	234	81	449	51.36
RVV	1171	19.8	11.2	0.980955	26.9299	107.41	2225	30.2394	13	2.1	2.1	0	0	0	1	0	0	0	1	0	1	0	0	0	0	0	0	1	1	1	0	0	0	1	1.34	518.87	31.99	3.11	50	76.7	11.28	12.02	1.09	5.09	1518	168	55	435.5	28.32
RVV	1172	25.6	14.4	0.968583	26.9306	107.41	2225	38.1971	20.2	4.3	4.3	0	0	0	1	0	0	0	1	0	1	0	0	0	0	0	0	1	1	1	0	0	0	1	1.34	518.87	31.99	3.11	50	76.7	11.28	12.02	1.09	5.09	1518	168	55	435.5	28.32
RVV	1173	41.2	22.4	0.924546	26.9319	107.411	2225	40.7436	22	4.5	9	0	0	0	1	0	0	0	1	0	1	0	0	0	0	0	0	1	1	1	0	0	0	1	1.34	518.87	31.99	3.11	50	76.7	11.28	12.02	1.09	5.09	1518	168	55	435.5	28.32
RVV	1174	30.6	17	0.956305	26.9326	107.411	2225	38.1971	20.5	7.3	7.3	0	0	0	1	0	0	0	1	0	1	0	0	0	0	0	0	1	1	1	0	0	0	1	1.34	518.87	31.99	3.11	50	76.7	11.28	12.02	1.09	5.09	1518	168	55	435.5	28.32
RVV	1175	5.2	3	0.99863	26.9392	107.413	2225	30.876	15	3	3	0	0	0	1	0	0	0	1	0	1	0	0	0	0	0	0	1	1	1	0	0	0	1	1.34	518.87	31.99	3.11	50	76.7	11.28	12.02	1.09	5.09	1518	168	55	435.5	28.32
PRR	1167	12.4	7.1	0.992332	27.029	107.157	2366	40.7436	13	2.4	4	0	0	0	1	0	0	0	1	0	1	0	0	0	0	0	1	0	1	1	1	0	0	0	2.01	476.74	47.68	3.84	50	76.7	11.28	12.02	1.11	4.58	1110	144	94	271	30.76
PRR	1166	1.9	1.1	0.999816	27.0292	107.158	2366	66.8449	25	3.3	5	0	0	0	1	0	0	0	1	0	1	0	0	0	0	0	1	0	1	1	1	0	0	0	2.01	476.74	47.68	3.84	50	76.7	11.28	12.02	1.11	4.58	1110	144	94	271	30.76
PRR	1168	9.2	5.3	0.995725	27.0294	107.157	2366	56.3407	15	2.8	2.8	0	0	0	1	0	0	0	1	0	1	0	0	0	0	0	1	0	1	1	1	0	0	0	2.01	476.74	47.68	3.84	50	76.7	11.28	12.02	1.11	4.58	1110	144	94	271	30.76
PRR	1169	29.5	16.4	0.959314	27.0302	107.157	2366	44.5633	16.3	4	4	0	0	0	1	0	0	0	1	0	1	0	0	0	0	0	1	0	1	1	1	0	0	0	2.01	476.74	47.68	3.84	50	76.7	11.28	12.02	1.11	4.58	1110	144	94	271	30.76
PRR	1170	4.4	2.6	0.998971	27.0308	107.158	2366	35.014	13	2.8	2.8	0	0	0	1	0	0	0	1	0	1	0	0	0	0	0	1	0	1	1	1	0	0	0	2.01	476.74	47.68	3.84	50	76.7	11.28	12.02	1.11	4.58	1110	144	94	271	30.76
LAG	1165	42.5	23.5	0.91706	27.1383	107.332	2331	21.645	11.7	3	3	0	0	0	1	0	0	0	0	0	1	1	0	0	0	0	1	0	1	1	1	0	0	0	1.94	587.6	41.65	8.24	67	64.7	19.28	16.02	0.82	4.69	2034	186	57	568.5	51.84
LAG	1161	19.5	11	0.981627	27.1389	107.331	2331	35.014	15	4.2	4.2	0	0	0	1	0	0	0	0	0	1	1	0	0	0	0	1	0	1	1	1	0	0	0	1.94	587.6	41.65	8.24	67	64.7	19.28	16.02	0.82	4.69	2034	186	57	568.5	51.84
LAG	1162	32.2	17.9	0.951594	27.1394	107.333	2331	34.0591	15.2	5.6	5.6	0	4	0	1	0	0	0	0	0	1	1	0	0	0	0	1	0	1	1	1	0	0	0	1.94	587.6	41.65	8.24	67	64.7	19.28	16.02	0.82	4.69	2034	186	57	568.5	51.84
LAG	1164	31.5	17.5	0.953717	27.1397	107.334	2331	23.5549	10	1.4	1.4	0	0	0	1	0	0	0	0	0	1	1	0	0	0	0	1	0	1	1	1	0	0	0	1.94	587.6	41.65	8.24	67	64.7	19.28	16.02	0.82	4.69	2034	186	57	568.5	51.84
LAG	1163	18	10.2	0.984196	27.14	107.333	2331	31.8309	14.5	6.7	6.7	0	4	0	1	0	0	0	0	0	1	1	0	0	0	0	1	0	1	1	1	0	0	0	1.94	587.6	41.65	8.24	67	64.7	19.28	16.02	0.82	4.69	2034	186	57	568.5	51.84
EAB	1160	16.6	9.4	0.986572	27.2991	107.528	2248	54.1126	16.8	7	7	0	0	0	1	0	0	1	0	0	0	1	0	0	0	0	1	0	1	1	0	0	0	1	2.69	556.19	40.14	5.31	72	70.7	17.28	12.02	0.82	4.64	1794	222	46	709	47.52
EAB	1156	30	16.7	0.957822	27.2992	107.526	2248	44.245	14	3.7	3.7	0	0	0	1	0	0	1	0	0	0	1	0	0	0	0	1	0	1	1	0	0	0	1	2.69	556.19	40.14	5.31	72	70.7	17.28	12.02	0.82	4.64	1794	222	46	709	47.52
EAB	1157	31.9	17.7	0.952661	27.2997	107.527	2248	30.876	12	2.5	3.6	0	0	0	1	0	0	1	0	0	0	1	0	0	0	0	1	0	1	1	0	0	0	1	2.69	556.19	40.14	5.31	72	70.7	17.28	12.02	0.82	4.64	1794	222	46	709	47.52
EAB	1158	4.8	2.8	0.998806	27.3003	107.527	2248	57.2956	23.1	8.4	8.4	0	0	0	1	0	0	1	0	0	0	1	0	0	0	0	1	0	1	1	0	0	0	1	2.69	556.19	40.14	5.31	72	70.7	17.28	12.02	0.82	4.64	1794	222	46	709	47.52
EAB	1159	20.3	11.5	0.979925	27.3014	107.528	2248	28.6478	13.6	4.7	4.7	0	0	0	1	0	0	1	0	0	0	1	0	0	0	0	1	0	1	1	0	0	0	1	2.69	556.19	40.14	5.31	72	70.7	17.28	12.02	0.82	4.64	1794	222	46	709	47.52
SRA	295	72.6	40	0.766044	27.504	107.876	2371	27	16	6.2	3.8	10	0	3	1	0	0	1	1	0	1	0	0	0	0	0	0	0	1	0	0	0	0	0	1.48	553.24	24.45	2.38	56	64.7	19.28	16.02	0.84	4.45	2196	198	85	1492	102.72
SRA	293	15.6	9.8	0.985408	27.5048	107.946	2371	21	9.8	4.2	3.6	10	0	0	1	0	0	1	1	0	1	0	0	0	0	0	0	0	1	0	0	0	0	0	1.48	553.24	24.45	2.38	56	64.7	19.28	16.02	0.84	4.45	2196	198	85	1492	102.72
SRA	291	16.7	10.5	0.983255	27.5055	107.945	2371	25	25.2	2.52	1.84	10	0	0	1	0	0	1	1	0	1	0	0	0	0	0	0	0	1	0	0	0	0	0	1.48	553.24	24.45	2.38	56	64.7	19.28	16.02	0.84	4.45	2196	198	85	1492	102.72
SRA	297	4	2.5	0.999048	27.514	107.861	2371	38	18	6	5	10	1	0	1	0	0	1	1	0	1	0	0	0	0	0	0	0	1	0	0	0	0	0	1.48	553.24	24.45	2.38	56	64.7	19.28	16.02	0.84	4.45	2196	198	85	1492	102.72
SRA	299	39.7	24	0.913545	27.5151	107.861	2371	16	8.7	3.4	3	10	0	0	1	0	0	1	1	0	1	0	0	0	0	0	0	0	1	0	0	0	0	0	1.48	553.24	24.45	2.38	56	64.7	19.28	16.02	0.84	4.45	2196	198	85	1492	102.72
LMP	359	50.5	29.8	0.867765	27.5557	107.536	2356	33.1	16.5	6.2	5.2	10	1	4	1	0	0	1	1	0	0	0	0	0	0	0	0	0	1	1	1	0	0	0	0.68	283.82	29.27	3.48	50	62.7	23.28	14.02	0.91	4.27	1140	186	78	579	48.24
LMP	357	25.7	16	0.961262	27.5587	107.536	2356	38.5	15	6.7	4.1	10	2	1	1	0	0	1	1	0	0	0	0	0	0	0	0	0	1	1	1	0	0	0	0.68	283.82	29.27	3.48	50	62.7	23.28	14.02	0.91	4.27	1140	186	78	579	48.24
LMP	355	27.5	17.1	0.955793	27.5597	107.536	2356	32.8	16	6.3	4.5	10	3	4	1	0	0	1	1	0	0	0	0	0	0	0	0	0	1	1	1	0	0	0	0.68	283.82	29.27	3.48	50	62.7	23.28	14.02	0.91	4.27	1140	186	78	579	48.24
LMP	353	38.2	23.2	0.919135	27.5599	107.535	2356	22.9	13.5	6.9	3	10	1	0	1	0	0	1	1	0	0	0	0	0	0	0	0	0	1	1	1	0	0	0	0.68	283.82	29.27	3.48	50	62.7	23.28	14.02	0.91	4.27	1140	186	78	579	48.24
LMP	351	27.5	17.1	0.955793	27.5604	107.535	2356	24.5	8.8	2.3	1.2	10	1	4	1	0	0	1	1	0	0	0	0	0	0	0	0	0	1	1	1	0	0	0	0.68	283.82	29.27	3.48	50	62.7	23.28	14.02	0.91	4.27	1140	186	78	579	48.24
BAJ	261	52	30.5	0.861629	27.7427	106.881	2367	26.5	8.8	5	3.3	10	0	4	1	0	1	0	0	0	0	1	1	0	0	0	0	0	0	0	0	0	0	0	1.88	489.67	7.39	6.77	6	36.7	39.28	24.02	0.82	4.43	2346	672	42	212	368.28
BAJ	264	7.3	4.6	0.996779	27.7494	106.883	2367	36	15.1	6.8	5.5	10	0	0	1	0	1	0	0	0	0	1	1	0	0	0	0	0	0	0	0	0	0	0	1.88	489.67	7.39	6.77	6	36.7	39.28	24.02	0.82	4.43	2346	672	42	212	368.28
BAJ	268	32.2	19.8	0.940881	27.75	106.882	2367	35.3	16.2	7.5	7.1	10	0	3	1	0	1	0	0	0	0	1	1	0	0	0	0	0	0	0	0	0	0	0	1.88	489.67	7.39	6.77	6	36.7	39.28	24.02	0.82	4.43	2346	672	42	212	368.28
BAJ	266	83.1	44.1	0.718126	27.7504	106.88	2367	51.5	22.2	7	3.6	10	0	3	1	0	1	0	0	0	0	1	1	0	0	0	0	0	0	0	0	0	0	0	1.88	489.67	7.39	6.77	6	36.7	39.28	24.02	0.82	4.43	2346	672	42	212	368.28
BAJ	270	19.1	12	0.978148	27.7536	106.883	2367	34.5	14	5.9	4	10	2	2	1	0	1	0	0	0	0	1	1	0	0	0	0	0	0	0	0	0	0	0	1.88	489.67	7.39	6.77	6	36.7	39.28	24.02	0.82	4.43	2346	672	42	212	368.28
CAP	281	3.5	22	0.927184	27.7974	107.636	2429	35.3	16.5	4.8	2.4	10	0	0	1	1	0	0	1	0	0	0	0	0	1	0	0	0	1	0	0	0	0	0	0.94	486.71	28.97	1.65	57	58.7	21.28	20.02	0.96	5.45	3378	354	69	583.5	24.72
CAP	283	61.5	35.1	0.81815	27.7975	107.636	2429	27.5	10.1	2.5	1.1	10	0	0	1	1	0	0	1	0	0	0	0	0	1	0	0	0	1	0	0	0	0	0	0.94	486.71	28.97	1.65	57	58.7	21.28	20.02	0.96	5.45	3378	354	69	583.5	24.72
CAP	289	63.3	35.9	0.810042	27.8004	107.464	2429	22.8	11.6	3.15	2.45	10	0	0	1	1	0	0	1	0	0	0	0	0	1	0	0	0	1	0	0	0	0	0	0.94	486.71	28.97	1.65	57	58.7	21.28	20.02	0.96	5.45	3378	354	69	583.5	24.72
CAP	287	49.8	29	0.87462	27.8021	107.797	2429	28.5	11.6	1.9	0.1	10	0	4	1	1	0	0	1	0	0	0	0	0	1	0	0	0	1	0	0	0	0	0	0.94	486.71	28.97	1.65	57	58.7	21.28	20.02	0.96	5.45	3378	354	69	583.5	24.72
CAP	285	64.4	40.7	0.758134	27.805	107.629	2429	22	11.7	3.6	2.2	10	0	0	1	1	0	0	1	0	0	0	0	0	1	0	0	0	1	0	0	0	0	0	0.94	486.71	28.97	1.65	57	58.7	21.28	20.02	0.96	5.45	3378	354	69	583.5	24.72
ARR	301	10.1	6.4	0.993768	28.0066	107.845	2371	39.7	21	6	2.4	10	0	0	1	0	0	1	1	0	0	0	0	0	0	0	0	1	1	0	0	0	0	0	1.03	304.89	20.82	1.65	50	74.7	13.28	12.02	1.04	5.05	1464	132	51	330	29.28
ARR	303	38.3	23.3	0.918446	28.0094	107.841	2371	33.5	17.5	5.9	4.2	10	0	0	1	0	0	1	1	0	0	0	0	0	0	0	0	1	1	0	0	0	0	0	1.03	304.89	20.82	1.65	50	74.7	13.28	12.02	1.04	5.05	1464	132	51	330	29.28
ARR	305	4.2	2.7	0.99889	28.0106	107.006	2371	29.6	18	5.8	3.5	10	1	0	1	0	0	1	1	0	0	0	0	0	0	0	0	1	1	0	0	0	0	0	1.03	304.89	20.82	1.65	50	74.7	13.28	12.02	1.04	5.05	1464	132	51	330	29.28
ARR	307	15.3	9.7	0.985703	28.0111	107.838	2371	43.9	26.6	6.9	5.4	10	0	0	1	0	0	1	1	0	0	0	0	0	0	0	0	1	1	0	0	0	0	0	1.03	304.89	20.82	1.65	50	74.7	13.28	12.02	1.04	5.05	1464	132	51	330	29.28
ARR	309	39.2	23.8	0.91496	28.0121	107.835	2371	19.7	10.6	3.9	2.3	10	1	3	1	0	0	1	1	0	0	0	0	0	0	0	0	1	1	0	0	0	0	0	1.03	304.89	20.82	1.65	50	74.7	13.28	12.02	1.04	5.05	1464	132	51	330	29.28
PRE	280	65.4	36.7	0.801776	28.0815	107.594	2466	38.5	19	5.8	4.4	10	0	4	1	1	1	0	1	0	1	0	0	0	0	0	0	0	0	0	1	0	0	0	0.94	414.65	58.85	4.21	58	42.7	39.28	18.02	0.92	6.01	3180	510	30	605.5	58.8
PRE	278	91.6	45	0.707107	28.0822	107.589	2466	18	6	1.3	0.5	10	0	4	1	1	1	0	1	0	1	0	0	0	0	0	0	0	0	0	1	0	0	0	0.94	414.65	58.85	4.21	58	42.7	39.28	18.02	0.92	6.01	3180	510	30	605.5	58.8
PRE	275	42	25.5	0.902585	28.0824	107.586	2466	43	18.5	7.8	7.2	10	0	3	1	1	1	0	1	0	1	0	0	0	0	0	0	0	0	0	1	0	0	0	0.94	414.65	58.85	4.21	58	42.7	39.28	18.02	0.92	6.01	3180	510	30	605.5	58.8
PRE	273	41	24.8	0.907777	28.0837	107.581	2466	45	19	4.5	3.3	10	0	0	1	1	1	0	1	0	1	0	0	0	0	0	0	0	0	0	1	0	0	0	0.94	414.65	58.85	4.21	58	42.7	39.28	18.02	0.92	6.01	3180	510	30	605.5	58.8
PRE	271	61	34.9	0.820152	28.0838	107.582	2466	49.1	16.5	5.4	3.9	10	1	4	1	1	1	0	1	0	1	0	0	0	0	0	0	0	0	0	1	0	0	0	0.94	414.65	58.85	4.21	58	42.7	39.28	18.02	0.92	6.01	3180	510	30	605.5	58.8
LLN	317	32.3	19.9	0.940288	28.1599	108.167	2371	53.5	23.1	7.2	5.1	10	1	0	1	1	0	1	1	0	0	0	0	0	0	0	0	1	1	0	0	0	0	0	0.86	233.93	19.92	1.65	52	76.7	11.28	12.02	1.06	6.13	2340	234	68	992	36.24
LLN	319	55.7	32.3	0.845262	28.1683	108.171	2371	52.8	22.4	6.4	5.4	10	1	3	1	1	0	1	1	0	0	0	0	0	0	0	0	1	1	0	0	0	0	0	0.86	233.93	19.92	1.65	52	76.7	11.28	12.02	1.06	6.13	2340	234	68	992	36.24
LLN	315	48.4	28.7	0.877146	28.1691	108.167	2371	22.9	12.8	4.3	3.6	10	2	0	1	1	0	1	1	0	0	0	0	0	0	0	0	1	1	0	0	0	0	0	0.86	233.93	19.92	1.65	52	76.7	11.28	12.02	1.06	6.13	2340	234	68	992	36.24
LLN	313	15.2	9.6	0.985996	28.1725	108.175	2371	32.4	16.8	4.7	3.1	10	1	0	1	1	0	1	1	0	0	0	0	0	0	0	0	1	1	0	0	0	0	0	0.86	233.93	19.92	1.65	52	76.7	11.28	12.02	1.06	6.13	2340	234	68	992	36.24
LLN	311	7.6	4.8	0.996493	28.1776	108.183	2371	22.9	13.1	2.6	1.3	10	0	0	1	1	0	1	1	0	0	0	0	0	0	0	0	1	1	0	0	0	0	0	0.86	233.93	19.92	1.65	52	76.7	11.28	12.02	1.06	6.13	2340	234	68	992	36.24
MLC	331	0.3	1	0.999848	28.3284	109.028	2106	56.6	15.5	2.2	1.4	10	0	0	1	0	0	0	0	0	0	0	0	1	0	0	0	1	1	0	0	0	0	0	2.04	614.21	16.9	8.97	60	60.7	25.28	14.02	0.73	4.99	1812	258	45	624	77.52
MLC	333	2	1.3	0.999743	28.3312	109.03	2106	27.6	14	3	1.4	10	0	4	1	0	0	0	0	0	0	0	0	1	0	0	0	1	1	0	0	0	0	0	2.04	614.21	16.9	8.97	60	60.7	25.28	14.02	0.73	4.99	1812	258	45	624	77.52
MLC	337	26.6	18.3	0.949425	28.3317	109.028	2106	29.6	15.8	15.8	5.3	10	1	1	1	0	0	0	0	0	0	0	0	1	0	0	0	1	1	0	0	0	0	0	2.04	614.21	16.9	8.97	60	60.7	25.28	14.02	0.73	4.99	1812	258	45	624	77.52
MLC	339	35.2	21.6	0.929776	28.3318	109.028	2106	33.1	21	21	8.1	10	3	1	1	0	0	0	0	0	0	0	0	1	0	0	0	1	1	0	0	0	0	0	2.04	614.21	16.9	8.97	60	60.7	25.28	14.02	0.73	4.99	1812	258	45	624	77.52
MLC	335	1.8	1.1	0.999816	28.3319	109.029	2106	23.5	14.5	3.3	2.4	10	0	0	1	0	0	0	0	0	0	0	0	1	0	0	0	1	1	0	0	0	0	0	2.04	614.21	16.9	8.97	60	60.7	25.28	14.02	0.73	4.99	1812	258	45	624	77.52
LCA	325	53.1	17.4	0.95424	28.4358	107.969	2371	53.1	22.5	3.8	2.5	10	1	4	1	0	0	1	1	0	0	0	0	0	0	0	0	1	1	0	0	0	0	0	0.9	298.24	20.52	1.65	45	70.7	15.28	14.02	1.11	6.04	1710	204	35	261	46.56
LCA	321	32.7	4.8	0.996493	28.4419	107.967	2371	32.7	19.5	6.5	5.1	10	1	0	1	0	0	1	1	0	0	0	0	0	0	0	0	1	1	0	0	0	0	0	0.9	298.24	20.52	1.65	45	70.7	15.28	14.02	1.11	6.04	1710	204	35	261	46.56
LCA	323	46.1	4.4	0.997053	28.4424	107.968	2371	46.1	21.5	5.1	3.9	10	1	0	1	0	0	1	1	0	0	0	0	0	0	0	0	1	1	0	0	0	0	0	0.9	298.24	20.52	1.65	45	70.7	15.28	14.02	1.11	6.04	1710	204	35	261	46.56
LCA	329	40.4	31.3	0.854459	28.4447	107.97	2371	40.4	19.5	7.8	6.3	10	3	0	1	0	0	1	1	0	0	0	0	0	0	0	0	1	1	0	0	0	0	0	0.9	298.24	20.52	1.65	45	70.7	15.28	14.02	1.11	6.04	1710	204	35	261	46.56
LCA	327	28	3	0.99863	28.4458	107.968	2371	28	12	3.1	1.9	10	1	0	1	0	0	1	1	0	0	0	0	0	0	0	0	1	1	0	0	0	0	0	0.9	298.24	20.52	1.65	45	70.7	15.28	14.02	1.11	6.04	1710	204	35	261	46.56
CDY	345	5.2	3.3	0.998342	28.5664	108.148	2418	53.4	21.3	15	14	10	3	3	1	0	0	0	1	0	0	0	0	0	0	0	0	0	0	0	0	0	0	0	2.22	459	98.69	3.48	51	72.7	15.28	12.02	1.03	5.26	1734	210	43	429.5	49.68
CDY	343	3.1	2	0.999391	28.5678	108.147	2418	60.7	19.8	4.4	3	10	0	8	1	0	0	0	1	0	0	0	0	0	0	0	0	0	0	0	0	0	0	0	2.22	459	98.69	3.48	51	72.7	15.28	12.02	1.03	5.26	1734	210	43	429.5	49.68
CDY	341	6.3	4	0.997564	28.5683	108.147	2418	77.6	19.4	5.2	2.8	10	0	2	1	0	0	0	1	0	0	0	0	0	0	0	0	0	0	0	0	0	0	0	2.22	459	98.69	3.48	51	72.7	15.28	12.02	1.03	5.26	1734	210	43	429.5	49.68
LBR	391	34.6	21.2	0.932324	29.137	108.181	2389	32.7	16.1	7.4	5.6	10	2	4	1	0	0	0	0	0	1	1	0	0	0	0	0	0	0	0	0	0	0	0	1.31	360.32	139.13	5.31	61	54.7	31.28	14.02	0.78	6.07	3660	564	46	461.5	58.32
LBR	393	28.4	17.6	0.953191	29.1389	108.18	2389	23.2	11.1	4.7	2.4	10	0	0	1	0	0	0	0	0	1	1	0	0	0	0	0	0	0	0	0	0	0	0	1.31	360.32	139.13	5.31	61	54.7	31.28	14.02	0.78	6.07	3660	564	46	461.5	58.32
LBR	395	28.4	17.6	0.953191	29.1408	108.179	2389	26.5	13	5.6	3.6	10	1	0	1	0	0	0	0	0	1	1	0	0	0	0	0	0	0	0	0	0	0	0	1.31	360.32	139.13	5.31	61	54.7	31.28	14.02	0.78	6.07	3660	564	46	461.5	58.32
LBR	399	29.1	18	0.951057	29.1439	108.179	2389	30.5	17.1	8.1	6.2	10	2	0	1	0	0	0	0	0	1	1	0	0	0	0	0	0	0	0	0	0	0	0	1.31	360.32	139.13	5.31	61	54.7	31.28	14.02	0.78	6.07	3660	564	46	461.5	58.32
LBR	397	11.1	7	0.992546	29.144	108.18	2389	37.2	21.1	8.4	4.5	10	2	4	1	0	0	0	0	0	1	1	0	0	0	0	0	0	0	0	0	0	0	0	1.31	360.32	139.13	5.31	61	54.7	31.28	14.02	0.78	6.07	3660	564	46	461.5	58.32
ACO	365	54.2	31.6	0.851727	29.3102	108.166	2318	38.6	20.6	9.8	3.8	10	1	0	1	1	0	0	1	0	0	0	0	0	1	0	0	1	1	1	1	0	0	0	2.15	582.06	125.25	11.53	62	62.7	25.28	12.02	0.8	4.98	2394	330	48	519.5	127.2
ACO	369	34.7	21.3	0.931691	29.3111	108.168	2318	54.6	23.5	10	8.4	10	2	4	1	1	0	0	1	0	0	0	0	0	1	0	0	1	1	1	1	0	0	0	2.15	582.06	125.25	11.53	62	62.7	25.28	12.02	0.8	4.98	2394	330	48	519.5	127.2
ACO	363	45.9	27.4	0.887815	29.3114	108.166	2318	46	22.2	6.4	1.3	10	1	0	1	1	0	0	1	0	0	0	0	0	1	0	0	1	1	1	1	0	0	0	2.15	582.06	125.25	11.53	62	62.7	25.28	12.02	0.8	4.98	2394	330	48	519.5	127.2
ACO	361	37.1	22.6	0.92321	29.3118	108.166	2318	41.5	21	8.8	5.8	10	1	3	1	1	0	0	1	0	0	0	0	0	1	0	0	1	1	1	1	0	0	0	2.15	582.06	125.25	11.53	62	62.7	25.28	12.02	0.8	4.98	2394	330	48	519.5	127.2
ACO	367	20.4	12.8	0.975149	29.3118	108.167	2318	36.2	19.5	7.9	3.8	10	2	3	1	1	0	0	1	0	0	0	0	0	1	0	0	1	1	1	1	0	0	0	2.15	582.06	125.25	11.53	62	62.7	25.28	12.02	0.8	4.98	2394	330	48	519.5	127.2
RNE	389	51.6	30.3	0.863396	29.572	108.436	2036	21.2	13.8	8.9	1.25	10	2	0	1	1	0	0	0	0	0	1	0	0	1	0	0	0	0	0	0	0	0	0	1.26	449.02	105.03	4.58	60	48.7	33.28	18.02	0.95	6.21	4770	1494	42	415.5	44.88
RNE	387	24.7	15.4	0.964095	29.5728	108.435	2036	21.5	12.2	4.1	2	10	1	4	1	1	0	0	0	0	0	1	0	0	1	0	0	0	0	0	0	0	0	0	1.26	449.02	105.03	4.58	60	48.7	33.28	18.02	0.95	6.21	4770	1494	42	415.5	44.88
RNE	381	58.2	33.6	0.832921	29.5737	108.444	2036	16.2	13.6	4.2	0.3	10	1	0	1	1	0	0	0	0	0	1	0	0	1	0	0	0	0	0	0	0	0	0	1.26	449.02	105.03	4.58	60	48.7	33.28	18.02	0.95	6.21	4770	1494	42	415.5	44.88
RNE	383	41.3	24.9	0.907044	29.574	108.441	2036	27.5	14.5	1.9	0.9	10	1	3	1	1	0	0	0	0	0	1	0	0	1	0	0	0	0	0	0	0	0	0	1.26	449.02	105.03	4.58	60	48.7	33.28	18.02	0.95	6.21	4770	1494	42	415.5	44.88
RNE	385	65.6	37	0.798636	29.5759	108.437	2036	25.8	13.8	2.3	0.6	10	0	0	1	1	0	0	0	0	0	1	0	0	1	0	0	0	0	0	0	0	0	0	1.26	449.02	105.03	4.58	60	48.7	33.28	18.02	0.95	6.21	4770	1494	42	415.5	44.88
ELA	379	33.7	20.7	0.935444	29.6966	108.26	2303	25	12	3.6	0.2	10	1	0	1	0	0	0	1	0	0	0	0	0	0	0	0	0	0	0	0	0	0	0	2.31	553.24	91.75	7.87	55	42.7	43.28	14.02	0.85	5.74	3870	498	56	498	72.24
ELA	377	28.9	17.9	0.951594	29.6981	108.26	2303	32.5	11.6	2.8	0.36	10	1	4	1	0	0	0	1	0	0	0	0	0	0	0	0	0	0	0	0	0	0	0	2.31	553.24	91.75	7.87	55	42.7	43.28	14.02	0.85	5.74	3870	498	56	498	72.24
ELA	375	31.4	19.4	0.943223	29.6989	108.261	2303	28.5	16	4.5	1.15	10	1	4	1	0	0	0	1	0	0	0	0	0	0	0	0	0	0	0	0	0	0	0	2.31	553.24	91.75	7.87	55	42.7	43.28	14.02	0.85	5.74	3870	498	56	498	72.24
ELA	373	27	16.8	0.957319	29.6995	108.261	2303	29	12.6	5.6	3.8	10	1	0	1	0	0	0	1	0	0	0	0	0	0	0	0	0	0	0	0	0	0	0	2.31	553.24	91.75	7.87	55	42.7	43.28	14.02	0.85	5.74	3870	498	56	498	72.24
ELA	371	23.1	14.4	0.968583	29.7	108.261	2303	25.6	11.2	4.7	3.7	10	1	0	1	0	0	0	1	0	0	0	0	0	0	0	0	0	0	0	0	0	0	0	2.31	553.24	91.75	7.87	55	42.7	43.28	14.02	0.85	5.74	3870	498	56	498	72.24
[truncated: 43 more columns]

## Sheet: PLOT ID
Plot ID	Plot Name	Forest and distric
ADP	Arroyo de los pulpos	San Dimas, San Miguel de las Cruces
EVA	Ejido Vencedores y anexos	San Dimas, Vencedores
TAA	Las Vegas, Ejido Martin Vargas	San Dimas, Tambores de abajo
LAS	Los Altares	Santiago Papasquiaro
THS	Tahuinitas	Santiago Papasquiaro
VAS	Vascogil	Santiago Papasquiaro limites
ZAT	Zapiguri	Tepehuanes
BOR	BORBOLLONES	PUEBLO NUEVO
BRI	BRILLANTE	PUEBLO NUEVO
FLO	FLOR	MEZQUITAL
COS	COSCOMATES	PUEBLO NUEVO
SAL	SALTO	PUEBLO NUEVO
BAJ	Bajios	Carichi chih
PRE	La Presita	San Juanito Chih.
CAP	La Capillita	Creel Chih
SRA	San Rafael	Urique Chih
ARR	ARROYO	Maguarichi Chih
LLN	Los llanitos	Basaseachic Chih
LCA	LA CASITA	GUERRERO, Chihuahua
MLC	Mesa de los colorados	Yecora Son
CDY	COMUNIDAD DE YAHUIRACHI	Tutuaca mpio. De Temosachic Chih.
LMP	La milpa	Cusarare.mpio. De Guachochi, Chih.
ACO	Arroyo DE LOS CORRALES	. Socorro Rivera Mpio. De Cd. Madera Chih.
ELA	El largo	El Largo, Mpio. de Madera Chih.
RNE	Rio negro	El Largo,mpio. De Cd. Madera chih.
LBR	La borrega	Cd. Madera, Chihuahua
PIL	Pilares	Pilares, Balleza, Chih.
RAG	Rancho anguilera	RANCHO AGUILERA, BALLEZA, CHIH.
LLJ	Laguna la juanota	EJIDO EL CALDILLO, BALLEZA, CHIH.
SPC	San Pedro	SAN PEDRO DE CHINATU, GUADALUPE Y CALVO, CHIH.
BLO	Bajios la onza	BAJIO LA ONZA, GPE. Y CALVO, CHIH.
EPO	El pinto	EL PINITO, GPE. Y CALVO, CHIH.
EDT	El durazno	EL DURAZNO, TAMAZULA, DURANGO
RCH	Tonachi	TONANCHI, GUACHOCHI, CHIH.
EAB	ENTRONQUE A BATOPILAS	ENTRONQUE A BATOPILAS, GUACHOCHI, CHIH.
LAG	LAGUNA ABOREACHI	LAGUNA ABOREACHI, GUACHOCHI, CHIH.
PRR	PRESA ROCHEACH	PRESA ROCHEACHI, GUACHOCHI, CHIH.
RVV	Rio verde	RIO VERDE, BATOPILAS, GUACHOCHI, CHIH.
CAB	Camino a Borigame	CAMINO A BABORIGAME, GUACHOCHI, CHIH.
CUM	CUMBRES	CERRO DE SAN PEDRO TALPA

## Sheet: Variable
Variable	Description
Slope	Slope position (%)
Aspect	Geographical aspect (°)
AspectCos	Geographical aspect (0° to 360°) was transformed into a cosine index – as 0° and 360° have the same zenithal aspect
Lat	Latitude (°)
Long	Longitude (°)
Elevation	Elevation (m)
DBH	Diameter at breast height (cm)
Height	Tree height (m)
HBLC	Height of lowest live branch (m)
HBLLC	Height to the base of the live crown (m)
Dieback	Cronartium ribicola damage measurement in the crown (Range 1 to 20)
Shootdeath	Measurement of canopy dieback location by Cronartium ribicola (Range 0 to 6)
Leadercondition	Leader condition evaluates the status of the trees’s leader (Range 0 to 8)
Reg_strob	Frequency of occurrence of regeneration of P. strobiformis in the neighbourhood
Pres_Ribes	Frequency of occurrence of Ribes spp. in the neighbourhood
Cupressus	Frequency of occurrence of Cupressus spp. in the neighbourhood
Plumholtzii	Frequency of occurrence of Pinus lumholtzii in the neighbourhood
Parizonica	Frequency of occurrence of Pinus arizonica in the neighbourhood
Pcooperi	Frequency of occurrence of Pinus cooperi in the neighbourhood
Pdurangensis	Frequency of occurrence of Pinus durangensis in the neighbourhood
Pengelmannii	Frequency of occurrence of Pinus engelmannii in the neighbourhood
Pleiophylla	Frequency of occurrence of Pinus leiophylla in the neighbourhood
Ppseudostrobus	Frequency of occurrence of Pinus pseudostrobus in the neighbourhood
Pstrobiformis	Frequency of occurrence of Pinus strobiformis in the neighbourhood
Pteocote	Frequency of occurrence of Pinus teocote in the neighbourhood
Quercusfulva	Frequency of occurrence of Quercus fulva in the neighbourhood
Quercussideroxyla	Frequency of occurrence of Quercus sideroxyla in the neighbourhood
Arctostaphylospungens	Frequency of occurrence of Arctostaphylos pungens in the neighbourhood
Juniperusdeppeana	Frequency of occurrence of Juniperus deppeana in the neighbourhood
Arbutusxalapensis	Frequency of occurrence of Arbutus xalapensis in the neighbourhood
Castillejaangustifolia	Frequency of occurrence of Castilleja angustifolia in the neighbourhood
Montanoagrandiflora	Frequency of occurrence of Montanoa grandiflora in the neighbourhood
Filicopsida	Frequency of occurrence of Filicopsida in the neighbourhood
EC	Electrical conductivity (dS/m)
Nitrate	Nitrate (kg/ha)
Phosphorus	Phosphorus (ppm)
Organic_matter	Organic matter (%)
PerSat	Percent saturation (%)
Sand	Sand (%)
Silt	Silt (%)
Clay	Clay (%)
Density	Density (g/cm3)
pH	Hydrogen potential
Calcium	Calcium concentration in the soil (ppm)
Magnesium	Magnesium concentration in the soil (ppm)
Sodium	Sodium concentration in the soil (ppm)
Potassium	Potassium concentration in the soil (ppm)
Iron	Iron concentration in the soil (ppm)
Zinc	Zinc concentration in the soil (ppm)
Manganese	Manganese concentration in the soil (ppm)
Copper	Copper concentration in the soil (ppm)
BasesCEC	Rel. proportion of other bases in CEC (%)
H_CEC	Rel. proportion of H in CEC (%)
Ca_CEC	Rel. proportion of Ca in CEC (%)
Mg_CEC	Rel. proportion of Mg in CEC (%)
K_CEC	Rel. proportion of K in CEC (%)
Na_CEC	Rel. proportion of Na in CEC (%)
CEC	Cation exchange capacity (meq/100 g soil)
CH	Hydraulic conductivity (cm/h)
Full_seed	Frequency of occurrence of full seed
Incomplete_seed	Frequency of occurrence of incomplete seed
Malformed_seed	Frequency of occurrence of malformed seed
Empty_seed	Frequency of occurrence of empty seed
M_albifrons	Frequency of occurrence damage of Megastigmus albifrons in seed
T_bipunctata	Frequency of occurrence damage of Tetyra bipunctata in seed
L_occidentalis	Frequency of occurrence damage of Leptoglossus occidentalis in seed
Lepidoptera	Frequency of occurrence damage of Lepidoptera complex in seed
Cone_L_occidentalis	Frequency of occurrence damage of Leptoglossus occidentalis in cone
Cone_C_ponderosae	Frequency of occurrence damage of Conophthorus ponderosae in cone
Cone_M_albifrons	Frequency of occurrence damage of Megastigmus albifrons in cone
Cone_lepidoptera	Frequency of occurrence damage of Lepidoptera complex in cone
MAT	Mean annual temperature (degrees C)
MAP	Mean annual precipitation (mm)
GSP	Growing season precipitation, April to September
MTCM	Mean temperature (degrees C) in the coldest month
MMIN	Mean minimum temperature (degrees C) in the coldest month
MTWM	Mean temperature (degrees C) in the warmest month
MMAX	Mean maximum temperature in the warmest month
SDAY	Julian date of the last freezing date of spring
FDAY	Julian date of the first freezing date of autumn
FFP	Length of the frost-free period (days)
DD5	Degree-days >5 degrees C (based on mean monthly temperature)
GSDD5	Degree-days >5 degrees C accumulating within the frost-free period
D100	Julian date the sum of degree-days >5 degrees C reaches 100
DD0	Degree-days <0 degrees C (based on mean monthly temperature)
MMINDD0	Degree-days <0 degrees C (based on mean minimum monthly temperature)
SMRPB	Summer precipitation balance: (jul+aug+sep)/(apr+may+jun)
SMRSPRPB	((Depreciated) Summer/Spring precipitation balance: (jul+aug)/(apr+may)
SPRP	Spring precipitation: (apr+may)
SMRP	Summer precipitation: (jul+aug)
WINP	Winter precipitation: (nov+dec+jan+feb)
